# Supplementary material for: Serum Metabolomics Uncovers the Mechanisms of Inulin in Preventing Non-Alcoholic Fatty Liver Disease
Source: Pharmaceuticals (Basel). 2024 Jul 5;17(7):895. doi: 10.3390/ph17070895 (PMC11279973; doi:10.3390/ph17070895)
Supplement: Supplementary file 1 [file pharmaceuticals-17-00895-s001.zip]

Archive with 5 entries (4 files):
- supplemental tables/Table S1.xlsx
- supplemental tables/Table S2.xlsx
- supplemental tables/Table S3.xlsx
- supplemental tables/Table S4.xlsx
- supplemental tables/
