# Supplementary material for: Serum Metabolomics Uncovers the Mechanisms of Inulin in Preventing Non-Alcoholic Fatty Liver Disease
Source: Pharmaceuticals (Basel). 2024 Jul 5;17(7):895. doi: 10.3390/ph17070895 (PMC11279973; doi:10.3390/ph17070895)
Supplement: Supplementary file 1 [file pharmaceuticals-17-00895-s001.zip › supplemental tables/Table S1.xlsx]

## Sheet: Model vs Control
metabolites name	VIP Value	p value	fold change
(23R)-Acetoxytomatine	1.43762	7.49718e-06	0.776175
(24E)-3beta,15alpha,22S-Triacetoxylanosta-7,9(11),24-trien-26-oic acid	1.70583	1.96261e-06	1.34873
(24R,25R)-3alpha,7alpha,24-trihydroxy-5beta-cholestan-26-oyl-CoA	1.39192	0.00100894	0.695408
(3a,5b)-24-oxo-24-[(2-sulfoethyl)amino]cholan-3-yl-b-D-Glucopyranosiduronic acid	1.20515	0.0061021	0.759746
(3a,5b,7a)-23-Carboxy-7-hydroxy-24-norcholan-3-yl-b-D-Glucopyranosiduronic acid	1.28907	0.000347739	1.16853
(3b,16a,20R)-25-Acetoxy-3,16,20,22-tetrahydroxy-5-cucurbiten-11-one 3-glucoside	1.132	0.0124463	0.62427
(3b,5a,6b,22a,25R)-Furostane-22-methoxy-3,6,26-triol 3-[glucosyl-(1->2)-[xylosyl-(1->3)]-glucosyl-(1->4)-galactoside] 26-glucoside	1.55734	8.08621e-05	0.111092
(3R,5S)-1-pyrroline-3-hydroxy-5-carboxylic Acid	1.02906	0.0303714	0.800514
(3S,5R,6R,6'S)-6,7-Didehydro-5,6-dihydro-3,5,6'-trihydroxy-13,14,20-trinor-3'-oxo-beta,epsilon-caroten-19',11'-olide 3-acetate	1.54406	8.20716e-05	0.270287
(4E)-6-hydroxy-1-(4-hydroxy-3-methoxyphenyl)tetradec-4-en-3-one	1.73369	1.74379e-06	1.50555
(4E,15E)-Bilirubin	1.46834	2.34934e-06	1.59745
(5-ethenyl-2-hydroxyphenyl)oxidanesulfonic acid	1.03464	0.0261406	0.73482
(plus)-Chebulic acid	1.32871	0.00195526	1.27692
(R)-6'-O-(4-Geranyloxy-2-hydroxycinnamoyl)-marmin	1.06627	0.0210227	1.14173
(Z)-1,5-Tridecadiene	1.08836	0.0164838	0.563401
(Z)-Methyl 3-(methylsulfinyl)-1-propenyl disulfide	1.57791	0.000109457	1.00714
[2-hydroxy-5-(3,5,6,7-tetrahydroxy-4-oxo-4H-chromen-2-yl)phenyl]oxidanesulfonic acid	1.20928	0.00736477	1.07394
[2-hydroxy-5-(3,5,7-trihydroxy-5H-chromen-2-yl)phenyl]oxidanesulfonic acid	1.56399	7.73202e-05	0.732445
1-(11Z-docosenoyl)-glycero-3-phosphate	1.31306	0.000222419	1.2306
1-(8Z,11Z,14Z-eicosatrienoyl)-glycero-3-phosphate	1.44161	1.39812e-05	0.56394
1,1'-(1,4-Dihydro-4-nonyl-3,5-pyridinediyl)bis[1-dodecanone]	1.31441	0.00417262	1.0379
1,1,2-Trichloro-1,2,2-trifluoroethane	1.26075	0.000668601	1.13881
1,1,2-Trimethyl-3,5-bis(1-methylethenyl)cyclohexane	1.06443	0.00531526	1.20506
1,11-Undecanedicarboxylic acid	1.94549	4.31031e-18	0.126398
1,2-Diacylglycerol-LD-SM-pool	1.50355	9.2555e-07	1.47225
10,11-dihydro-20-trihydroxy-leukotriene B4	1.46277	0.000388226	3.09487
10-Formyltetrahydrofolate	1.51363	0.00022686	1.21702
11-[(2R,3S)-3-[2-amino-3-methyl-4-(2-methyl-1,3-thiazol-4-yl)but-3-en-1-yl]-2-methyloxiran-2-yl]-3,7-dihydroxy-4,4,6,8-tetramethyl-5-oxoundecanoic acid	1.20541	0.00125981	1.65576
11'-Carboxy-alpha-chromanol	1.91827	1.57691e-12	0.262178
11-nitro-1-undecene	1.12427	0.00295274	1.17838
11Z-Eicosenoic acid	1.19284	0.00785634	1.46716
12-Ketodeoxycholic acid	1.30005	0.00196776	0.351413
13'-Carboxy-gamma-tocopherol	1.77068	3.58512e-07	0.392171
13-Demethyl tacrolimus	1.25761	0.000407457	1.69073
13-HODE	1.23394	0.00553293	0.784333
13-Hydroxy-9-methoxy-10-oxo-11-octadecenoic acid	1.40487	0.001152	2.29295
1-a,24R,25-Trihydroxyvitamin D2	1.75213	2.24586e-07	0.36026
1-Acetyl-3,14,20-trihydroxywitha-5,24-dienolide 3-glucoside	1.14644	0.0199919	1.05029
1-Oleoylglycerophosphoserine	1.44821	3.02848e-06	1.20665
1-Palmitoylglycerophosphocholine	1.32937	7.69885e-05	1.18891
1-Piperideine-2-carboxylic acid	1.54877	8.61852e-08	1.63249
1-Stearoylglycerophosphocholine	1.1679	0.00220364	0.801343
2-(3,5-dihydroxyphenyl)-1-benzofuran-6,7-diol	1.16312	0.00956211	1.51308
2-(Arabinosylamino)-3-(glucosylamino)propanenitrile	1.78325	2.21614e-07	2.9133
2-(methylamino)ethan-1-ol	1.66134	5.46434e-13	6.61756
2,3-Dihydro-5,5',7,7'-tetrahydroxy-2-(4-hydroxyphenyl)[3,8'-bi-4H-1-benzopyran]-4,4'-dione	1.29029	0.00257288	1.32587
2,4-Dibromo-1-(4-bromophenoxy)benzene	1.47767	3.80945e-06	1.28651
2,5-Dichloro-4-oxohex-2-enedioate	1.40472	2.51249e-05	1.15891
2',7-Dihydroxy-4'-methoxy-8-prenylflavan 2',7-diglucoside	1.18912	0.00782526	0.789115
2-{2,6-dihydroxy-4-[6-hydroxy-7-(3-methylbut-2-en-1-yl)-1-benzofuran-2-yl]phenyl}-6-(2,4-dihydroxyphenyl)-4-methylcyclohex-3-ene-1-carboxylic acid	1.31346	0.000159935	1.30059
24-Hydroxycalcitriol	1.78852	9.10739e-08	0.0870252
25-Acetyl-6,7-didehydrofevicordin F 3-glucoside	1.01309	0.0237961	1.09475
25-Hydroxyvitamin D2-25-glucuronide	1.17637	0.00840085	0.820965
26-Glucosyl-1,3,11,22-tetrahydroxyergosta-5,24-dien-26-oate	1.34702	0.00192451	1.03625
2-amino-4-({1-[(carboxymethyl)-C-hydroxycarbonimidoyl]-2-({5-hydroxy-11,15-dimethoxy-13-oxo-6,8,20-trioxapentacyclo[10.8.0.0,.0,.0,]icosa-1(12),2(9),10,14,16,18-hexaen-4-yl}sulfanyl)ethyl}-C-hydroxycarbonimidoyl)butanoic acid	1.42451	0.000636941	1.77103
2-amino-4-({1-[(carboxymethyl)-C-hydroxycarbonimidoyl]-2-{[1-hydroxy-3-(4-hydroxy-3-methoxyphenyl)propan-2-yl]sulfanyl}ethyl}-C-hydroxycarbonimidoyl)butanoic acid	1.56968	4.78946e-05	2.15422
2-amino-4-({2-[(1-carboxy-1-hydroxy-2-methylpropan-2-yl)sulfanyl]-1-[(carboxymethyl)-C-hydroxycarbonimidoyl]ethyl}-C-hydroxycarbonimidoyl)butanoic acid	1.08713	0.0150657	1.19768
2-Methylbutyroylcarnitine	1.26439	0.000683435	1.20538
2-Methylbutyryl-CoA	1.02255	0.044076	1.03469
2-Methylbutyrylglycine	1.1135	0.0107223	1.35275
2-O-Protocatechuoylalphitolic acid	1.34374	0.00188586	0.841204
3-(4-Methyl-3-pentenyl)thiophene	1.23978	0.000701493	1.53267
3,4,5-trihydroxy-6-{[3-(2-methyl-1,3-thiazol-4-yl)-2-[(16R)-5,7,11-trihydroxy-8,8,10,12,16-pentamethyl-9-oxo-17-oxa-4-azabicyclo[14.1.0]heptadec-4-en-3-yl]prop-2-en-1-yl]oxy}oxane-2-carboxylic acid	1.38657	0.00165972	1.43946
3,4,5-trihydroxy-6-{[7,8,8,13,22-pentahydroxy-19-(hydroxymethyl)-3,6,16-trioxo-21-(3,4,5-trihydroxybenzoyloxy)-2,17,20,23-tetraoxapentacyclo[16.3.1.1,.0,.0,]tricosa-4,10,12,14-tetraen-12-yl]oxy}oxane-2-carboxylic acid	1.10556	0.0223685	1.17271
3,4,5-trihydroxy-6-{4-[3-(5-methoxy-2,2-dimethyl-2H-chromen-6-yl)prop-2-enoyl]phenoxy}oxane-2-carboxylic acid	1.75615	2.33982e-07	1.81123
3,5,6,7-tetrahydroxy-2-(3,4,5-trihydroxyphenyl)-3,4-dihydro-2H-1-benzopyran-4-one	1.05834	0.0162556	1.23074
3,7R,11R,15-tetramethyl-hexadecanoic acid	1.53293	4.68666e-07	1.14155
3a,7a,12a-Trihydroxy-5b-cholestan-26-al	1.89146	9.76215e-11	0.118818
3a,7a,12b-Trihydroxy-5b-cholanoic acid	1.21041	0.00755961	1.54562
3alpha-Acetomethoxy-11alpha-oxo-12-ursen-24-oic acid	1.34788	0.000103122	0.778299
3b,12a-Dihydroxy-5a-cholanoic acid	1.61528	1.8869e-05	0.280473
3-Fumarylpyruvate	1.20258	0.00776908	1.26013
3-Hydroxycapric acid	1.57581	7.8822e-05	0.484236
3-Hydroxydodecanoic acid	1.45501	0.000481158	0.457264
3-hydroxyhexadecanoyl carnitine	1.37407	1.63844e-05	1.54917
3-Hydroxyhexanoic acid	1.10909	0.0183643	1.46556
3-hydroxyicosanoic Acid	1.39749	2.51716e-05	1.28098
3-hydroxypristanic acid	1.88959	5.76836e-12	0.0269611
3-Hydroxysintaxanthin	1.56773	3.08034e-08	1.72014
3-keto Fusidic acid	1.52718	8.79327e-05	0.632115
3-Methylcytidine	1.30451	0.000103706	0.74127
3'-N-Acetyl-4'-O-(14-methylpentadecanoyl)fusarochromanone	1.0913	0.0230267	0.798599
3-O-Sulfogalactosylceramide (d18:1/14:0)	1.26579	0.000432571	1.68778
3-Oxoadipyl-CoA	1.12667	0.0166228	1.04694
3-Oxododecanoic acid	1.03667	0.0251573	0.606178
3-Oxohexadecanoic acid	1.30187	0.00244016	0.594634
3-Oxotetradecanoic acid	1.35066	0.00178851	0.432115
3-Sulfodeoxycholic acid	1.04948	0.00599289	1.67476
4-{1-hydroxy-3-[4-hydroxy-2-methoxy-3-(3-methylbut-2-en-1-yl)phenyl]propyl}benzene-1,2-diol	1.13214	0.0151297	1.43453
4-Acetyl-6-tert-butyl-1,1-dimethylindane	1.21533	0.00562709	1.13936
4alpha-formyl-4beta-methyl-5alpha-cholesta-8,24-dien-3beta-ol	1.10197	0.00226768	0.810804
4-Butyl-5-propylthiazole	1.00346	0.0109567	1.36079
4-Chloro-5-sulfamoylanthranilic acid	1.5797	0.000131087	1.00056
4-Hydroxytamoxifen sulfate	1.70678	5.14299e-06	1.33478
5,10-Methylene-THF	1.38389	0.00154587	1.42078
5-Hydroxy-3,3',7,8-tetramethoxy-4',5'-methylenedioxyflavone	1.01894	0.0210337	0.838947
5'-Hydroxylornoxicam	1.40855	0.00109019	1.01904
5-Hydroxymethyl tolterodine	1.47484	0.000438327	2.4607
6-(Methylthio)hexyl glucosinolate	1.1461	0.00781038	1.48029
6,7-dihydroxy-3-(2,4,5-trihydroxyphenyl)-3,4-dihydro-2H-1-benzopyran-4-one	1.08796	0.00603106	1.38803
6,9,12,15,18,21-Tetracosahexaenoic acid	1.77225	2.02768e-07	2.75076
6-[(2-carboxyacetyl)oxy]-3,4,5-trihydroxyoxane-2-carboxylic acid	1.27659	0.00279816	1.21522
6-[(3-carboxy-5,6-dihydroxycyclohex-3-en-1-yl)oxy]-3,4,5-trihydroxyoxane-2-carboxylic acid	1.11599	0.0156956	1.21072
6-{[(1R,16S)-5,7-dihydroxy-8,8,10,12,16-pentamethyl-3-[1-(2-methyl-1,3-thiazol-4-yl)prop-1-en-2-yl]-9-oxo-17-oxa-4-azabicyclo[14.1.0]heptadec-4-en-11-yl]oxy}-3,4,5-trihydroxyoxane-2-carboxylic acid	1.43288	0.000663659	1.19537
6-{[2-(2,4-dihydroxyphenyl)-3-(3,7-dimethylocta-2,6-dien-1-yl)-7-hydroxy-8-(3-methylbut-2-en-1-yl)-4-oxo-4H-chromen-6-yl]oxy}-3,4,5-trihydroxyoxane-2-carboxylic acid	1.74874	1.18453e-06	1.16144
6-{4-[3-(3,7-dimethylocta-2,6-dien-1-yl)-5-hydroxy-8-(hydroxymethyl)-8-methyl-4-oxo-4H,8H-pyrano[3,2-g]chromen-2-yl]-3-hydroxyphenoxy}-3,4,5-trihydroxyoxane-2-carboxylic acid	1.34616	0.00196616	1.91108
6-Deoxodolichosterone	1.81966	4.65084e-08	0.44205
6-Hydroxymelatonin glucuronide	1.30692	0.00229907	0.472635
6-O-Acetylaustroinulin	1.73443	8.93372e-07	0.077318
7,8-Dehydroastaxanthianthin	1.77609	1.42179e-07	0.736212
7-hydroxymethotrexate	1.54485	5.66618e-08	2.40562
7-Hydroxyoctanoic acid	1.48058	0.000332976	0.545132
8-Anilino-1-naphthalene sulfonate	1.19742	0.00651138	2.74153
9'-Carboxy-gamma-tocotrienol	1.24206	0.0051496	0.829189
Adenosine monophosphate	1.08105	0.00329222	0.855737
Adlupone	1.20443	0.000718381	1.23559
Alanylserine	1.11127	0.00336598	1.28202
Albanin G	1.42975	0.000268796	1.32508
all-trans-Carophyll yellow	1.57711	1.63121e-08	1.63063
alpha-(Methoxyimino)-N-methyl-2-[[[1-[3-(trifluoromethyl)phenyl]ethoxy]imino]methyl]benzeneacetamide	1.86965	2.71363e-09	3.23825
alpha-Ketoisovaleric acid	1.19283	0.00199859	1.16148
alpha-Linolenic acid	1.69582	2.73455e-06	2.25038
Alprenolol	1.03074	0.00444824	1.19161
Aminophenazone	1.51962	5.90526e-07	1.85881
Arachidonic acid	1.1621	0.00950227	0.551751
AS 1-1	1.31357	0.000205508	1.64437
Asparagoside B	1.35969	0.00107619	1.14108
Assamsaponin F	1.03265	0.0101799	0.642533
Astaxanthin	1.7018	3.35019e-06	1.23945
Bacampicillin	1.41098	0.000472252	2.78012
Benzyl beta-primeveroside	1.66848	4.79139e-06	1.7152
beta-L-IdoA-(1arrow4)-alpha-D-GlcNAc3S-(1arrow4)-beta-D-GlcA(1arrow3)-beta-D-Gal(1arrow3)-beta-D-Gal(1arrow4)-D-Xyl	1.19188	0.00155067	0.621873
Betavulgaroside IX	1.48655	1.12174e-06	0.77541
Bis(methylsulfonylmethyl) disulfide	1.20801	0.000739264	1.32595
Boric acid (HBO2)	1.30681	0.000159575	1.25204
Calcitroic acid	1.05898	0.0263226	1.27461
Cappariloside B	1.60767	7.56665e-05	1.42329
Capryloylglycine	1.05446	0.0200366	0.696265
Capsiamide	1.12077	0.00239741	1.56194
Carbendazim	1.06541	0.00602221	1.12136
Carbon tetrachloride	1.28782	0.00346656	1.45642
Carinol	1.38166	0.000904033	1.79511
Cavipetin A	1.52168	7.26179e-05	1.33386
CDP-DG(a-13:0/i-20:0)	1.42931	1.11895e-05	0.715984
CDP-DG(a-15:0/a-25:0)	1.12949	0.00213821	0.819022
CDP-DG(a-15:0/i-24:0)	1.51621	0.000184182	1.1406
CDP-DG(a-21:0/i-24:0)	1.15807	0.0101321	0.798402
Cerulenin	1.38405	0.000676405	1.71776
Cervonyl carnitine	1.53018	3.87393e-07	1.72012
Chenodeoxycholic acid sulfate	1.30493	0.000289041	0.693665
Chlorin E6	1.30314	0.000205958	1.64575
Chloropentafluoroethane	1.29763	0.000223796	1.16612
Ciclesonide	1.46687	4.35185e-06	0.759098
Cinacalcet	1.17124	0.0110906	1.42613
Cis-zeatin-7-N-glucoside	1.46485	0.00037164	1.4737
CL(16:0/18:0/18:0/18:2(9Z,12Z))	1.43887	8.64329e-06	0.807476
CL(8:0/8:0/11:0/18:2(9Z,11Z))	1.61441	2.9808e-05	1.78033
CL(8:0/8:0/13:0/18:2(9Z,11Z))	1.48624	0.00024718	0.646907
CL(8:0/8:0/8:0/19:0)	1.83261	2.18193e-09	1.81172
CL(8:0/8:0/8:0/22:0)	1.08779	0.0161765	0.441341
CL(8:0/8:0/8:0/23:0)	1.31963	0.00280118	0.711147
CL(i-13:0/a-21:0/18:2(9Z,11Z)/i-13:0)[rac]	1.10513	0.0169453	0.310247
CL(i-13:0/i-22:0/i-12:0/i-12:0)	1.14424	0.00199515	0.745933
Clomocycline	1.44613	0.000419904	1.4799
Clusin	1.78707	6.95729e-08	0.588638
Corchoroside A	1.31787	0.000215053	1.20138
Corchorosol A	1.91827	3.01651e-14	0.152258
Corchorusoside B	1.53006	0.000311121	1.84017
Crustecdysone	1.63591	1.72116e-05	0.581366
Cucurbitacin C	1.20521	0.00465678	0.978567
Cucurbitacin D	1.36948	4.63426e-05	1.50939
Cyclolinopeptide A	1.14707	0.00129147	0.795854
Cytidine triphosphate	1.22198	0.00679143	1.24647
Cytochalasin Ppho	1.36082	5.26803e-05	1.16726
Daphniphylline	1.25505	0.00616572	1.03583
Decanoylcarnitine	1.91154	4.66641e-12	0.188211
Dehydroepiandrosterone	1.53417	4.6867e-07	1.96853
Delavirdine	1.7371	6.27833e-07	2.14784
Demethylcalabaxanthone	1.75229	5.91231e-07	2.83703
Desglucocheirotoxin	1.89367	1.73779e-12	0.15513
desmethylastemizole	1.16016	0.00218257	0.26949
Desmosine	1.36599	0.000740746	1.40208
Desoxylimonin	1.70485	3.47186e-06	0.456369
DG(14:0/0:0/22:2n6)	1.32659	0.000170362	1.74016
DG(15:0/0:0/14:1n5)	1.52974	2.19781e-07	0.845837
DG(20:3n9/0:0/20:5n3)	1.30313	0.000250736	1.56331
DG(O-18:0/2:0/0:0)	1.86728	2.45898e-10	0.0593363
Di-2-propenyl pentasulfide	1.43279	0.00107678	1.01036
Diethylcarbamazine N-oxide	1.18549	0.00897255	0.569359
Digeranyl	1.41307	8.76863e-06	0.671973
Dihomo-gamma-linolenic acid	1.46093	0.000408214	0.702762
Diisobutyl adipate	1.93418	1.39417e-13	0.228852
Dimethylarsinic acid	1.37212	6.6977e-05	1.15833
Dioxinoacrimarine A	1.46893	0.000281898	2.20331
Dipyridamole	1.4211	1.20444e-05	1.2796
DL-2-Aminooctanoic acid	1.53589	8.70199e-08	0.5107
Docosapentaenoic acid (22n-6)	1.41063	0.000839423	0.628128
Dodecanedioylcarnitine	1.02192	0.032269	1.1947
Dodecaprenyl diphosphate	1.36613	5.95971e-05	0.818529
Dolichol-14	1.25063	0.000491621	1.5116
Domperidone	1.7621	4.11312e-07	1.8773
Dorzolamide	1.19312	0.00531746	1.36366
Drotaverine	1.08233	0.00551561	1.45082
Ecabet	1.44789	0.000412148	1.51881
Ecgonine methyl ester	1.61415	1.93295e-05	2.46714
Endoxifen O-glucuronide	1.41082	1.21188e-05	1.50502
Ergoloid	1.9372	2.95905e-18	0.101322
Famotidine	1.37036	4.70998e-05	0.716915
Fe2+	1.08658	0.00479186	1.17973
Flavidulol C	1.41004	0.000654719	1.24221
Folic acid	1.10346	0.0103015	1.8075
Fragransol C	1.04812	0.0168032	1.16657
Fulvestrant	1.51458	0.000161241	0.667272
Galabiosylceramide (d18:1/16:0)	1.42548	1.50232e-05	2.15036
gamma-Glutamylvaline	1.11008	0.0186614	1.26941
Ganglioside GA1 (d18:1/24:0)	1.06221	0.0201645	0.477859
Ganglioside GA2 (d18:1/18:0)	1.68251	8.80481e-06	0.545961
Ganglioside GA2 (d18:1/20:0)	1.57395	2.57688e-05	2.72178
Ganglioside GA2 (d18:1/9Z-18:1)	1.92564	3.69238e-13	0.241081
Ganglioside GM3 (d18:0/12:0)	1.25681	0.00422158	1.11312
Ganoderiol I	1.3693	4.98057e-05	0.761351
Garcinone C	1.84872	1.36675e-09	0.326544
Gemfibrozil	1.86486	3.77516e-10	0.0809883
Ginsenoside Rs1	1.13758	0.00859016	1.1187
Glucoconvallasaponin B	1.27881	0.00559584	1.26213
Glutamyltyrosine	1.18102	0.00927426	1.36084
Gluten exorphin C	1.20733	0.0102377	1.30267
Glycylalanylprolylmethionylphenylalanylvalinamide	1.38607	0.000937001	0.805961
Goshonoside F6	1.60723	2.01894e-05	0.548955
Guavin A	1.19799	0.00117686	0.767017
Helianyl octanoate	1.21663	0.000401034	1.99058
Hericene A	1.41552	2.41724e-05	1.27368
Hexadecanedioic acid	1.66947	7.17364e-06	0.391303
Hexanethioic acid S-propyl ester	1.16504	0.0017965	1.63597
Hippuric acid	1.31901	0.00277576	3.00731
Homodolichosterone	1.34505	0.000124708	1.23989
Hordatine B	1.86432	5.73795e-10	1.9365
Hovenidulcigenin A	1.23376	0.000385844	0.774225
Hovenidulcioside B2	1.36584	0.001189	1.50394
Humulinic acid A	1.92524	2.01436e-15	0.154088
Hydrocortamate	1.33968	8.27321e-05	1.1879
hydroxyitraconazole	1.32924	0.00158381	0.595541
Hypogeic acid	1.85589	1.76729e-09	1.88552
Hypothiocyanite	1.18551	0.00157265	1.14645
Icatibant	1.13437	0.0188626	0.642932
ID11614	1.42621	1.1478e-05	0.585528
Idarubicin	1.54703	0.000110429	0.681036
Indoxyl sulfate	1.52954	0.000116192	1.80769
Iodine	1.19812	0.00124321	1.13972
Iohexol	1.43137	0.00109775	1.5186
Isopropyl apiosylglucoside	1.7379	5.44459e-07	1.90656
Janthitrem B	1.55167	9.55172e-05	0.80791
Jurubine	1.25074	0.00537304	1.13063
Kaempferol 3-(2'',3''-diacetyl-4''-p-coumaroylrhamnoside)	1.33994	0.00167018	1.79615
Kinetensin	1.07455	0.0245057	1.59785
Kudzusaponin SA4	1.08374	0.0166488	0.713787
Lafutidine	1.02823	0.0285156	0.813818
L-Carnitine	1.59164	2.83444e-08	1.788
L-cis-3-Amino-2-pyrrolidinecarboxylic acid	1.61889	1.37815e-09	0.233172
Linalyl anthranilate	1.00643	0.00830548	1.3819
Lindane	1.74092	2.10338e-06	1.12484
L-Menthyl acetoacetate	1.35766	0.00151684	0.513665
L-Octanoylcarnitine	1.543	1.91797e-07	2.11182
L-Tryptophan	1.24277	0.00673774	1.29958
Lubiminol	1.30169	0.00211239	3.61916
Lucidenic acid A	1.04089	0.00761277	1.20606
Lucidumol A	1.77011	2.72175e-07	0.404112
LysoPC(18:0/0:0)	1.40793	1.83758e-05	0.745543
LysoPC(18:1(9Z)/0:0)	1.47793	1.90824e-06	0.820565
LysoPC(18:3(6Z,9Z,12Z)/0:0)	1.64361	1.14761e-11	2.07901
LysoPC(20:1(11Z)/0:0)	1.4887	2.25073e-06	0.818534
LysoPC(20:2(11Z,14Z)/0:0)	1.55281	1.14842e-07	0.764234
LysoPC(20:3(5Z,8Z,11Z)/0:0)	1.12526	0.00351666	1.14834
LysoPC(22:0/0:0)	1.17554	0.00929799	1.09174
LysoPC(22:6(4Z,7Z,10Z,13Z,16Z,19Z)/0:0)	1.40446	2.05416e-05	1.20836
LysoPC(P-18:0/0:0)	1.23859	0.00073292	0.837161
LysoPE(0:0/16:1(9Z))	1.41518	2.51848e-05	0.632771
LysoPE(0:0/18:1(11Z))	1.67803	5.65272e-06	0.545179
LysoPE(0:0/20:0)	1.72881	2.22529e-06	0.717217
LysoPE(0:0/20:1(11Z))	1.70186	5.05563e-06	0.762995
LysoPE(0:0/20:2(11Z,14Z))	1.12809	0.0142847	1.04416
LysoPE(0:0/20:4(5Z,8Z,11Z,14Z))	1.08155	0.0224713	0.774928
LysoPE(0:0/22:4(7Z,10Z,13Z,16Z))	1.51865	0.000137275	0.656987
LysoPE(0:0/22:6(4Z,7Z,10Z,13Z,16Z,19Z))	1.37313	0.000703742	1.40211
LysoPE(P-16:0/0:0)	1.63611	2.35683e-05	1.22559
Lysyl-Valine	1.94536	1.50644e-15	0.132607
Maclurin	1.06365	0.015273	1.2649
Mammeigin	1.50552	0.000159505	0.70132
Mannosyl-inositol-phosphorylceramide	1.1958	0.00897158	0.694172
m-Chlorobenzoic acid	1.1581	0.00217087	1.22921
Melilotin	1.44404	6.1924e-06	0.65453
Mesoxalic acid	1.40898	2.74889e-05	1.20255
Methionine sulfoximine	1.15551	0.00275524	1.09326
Methyl (7Z,9Z,9'Z)-6'-apo-y-caroten-6'-oate	1.51864	6.21628e-07	1.71304
Methyl 15-cyanopentadecanoate	1.54	0.000111175	1.32522
Methyl methylthio selenide	1.07328	0.00568281	0.284686
Metyrosine	1.08639	0.0241437	1.11426
MG(0:0/14:1(9Z)/0:0)	1.03898	0.0159932	0.391987
MG(0:0/16:1(9Z)/0:0)	1.78913	3.67538e-08	0.0345498
MG(0:0/18:3(6Z,9Z,12Z)/0:0)	1.30216	0.0026756	1.29896
MG(0:0/22:1(13Z)/0:0)	1.90661	1.27081e-12	0.0293809
Momordol	1.80525	4.31188e-08	0.215113
Monoisobutyl phthalic acid	1.31901	0.00206062	1.06583
Mulberrofuran E	1.48774	1.31717e-06	7.12623
Myricanol 5-(6-galloylglucoside)	1.10175	0.012591	1.98352
Myricetin 3-arabinoside	1.2161	0.00445302	1.4443
N-(2R-Hydroxyhexacosanoyl)-2S-amino-1,3S,4R-octadecanetriol	1.38929	4.28091e-05	1.29442
N,N-Dimethylaniline	1.29394	0.000345873	1.45647
N-Acetyl-L-glutamyl 5-phosphate	1.12898	0.0172759	1.11264
Na-Hexanoyl-Nb-inosityltryptophan	1.39413	0.000658266	1.78258
Nb-Palmitoyltryptamine	1.13333	0.00141321	0.794027
Nb-Stearoyltryptamine	1.94439	4.96545e-19	0.0170725
Nb-Tricosanoyltryptamine	1.2721	0.00032635	1.19514
N-Carboxyethyl-g-aminobutyric acid	1.18067	0.00982776	1.65237
N-Despyridinyl rosiglitazone	1.20007	0.000851825	0.819261
Nebivolol	1.65453	7.01985e-06	0.606173
N-Methylcalystegine C1	1.21995	0.00750698	1.28974
N-Oleoyl phenylalanine	1.04123	0.0206433	0.602672
N-Oleoyl tyrosine	1.54677	1.39172e-07	1.63241
Notoginsenoside I	1.50146	0.000127117	2.07107
Octadecanedioic acid	1.92907	4.44613e-14	0.203366
Oleic acid	1.57919	6.31104e-05	0.714278
O-Methylganoderic acid O	1.86805	2.58392e-09	2.1836
Oxynarcotine	1.27277	0.00600349	2.36892
PA(18:1(11Z)/15:0)	1.25685	0.00071523	0.785604
p-Anisidine	1.21682	0.00104649	1.36818
Pantothenic acid	1.43444	0.00073428	0.601409
Paxilline	1.26372	0.00539537	1.13685
PC(O-18:0/22:0)	1.27506	0.000738588	1.77908
p-Cresol glucuronide	1.11692	0.0175894	1.53017
p-Cresol sulfate	1.44971	0.000569879	1.67139
PE(14:0/16:0)	1.36501	7.23591e-05	1.65511
PE(18:0/18:1(9Z))	1.01179	0.0290509	0.548829
PE(18:4(6Z,9Z,12Z,15Z)/20:5(5Z,8Z,11Z,14Z,17Z))	1.12876	0.00297526	1.15547
PE-NMe(20:4(5Z,8Z,11Z,14Z)/22:6(4Z,7Z,10Z,13Z,16Z,19Z))	1.00778	0.0143699	1.26832
PE-NMe2(20:4(5Z,8Z,11Z,14Z)/22:6(4Z,7Z,10Z,13Z,16Z,19Z))	1.28494	0.000327284	1.62939
Pentachlorophenol	1.28586	0.000334783	1.14863
Peonidin-3-glucoside	1.63794	1.3492e-05	1.99785
Perphenazine	1.78059	1.25146e-07	1.86537
PG(22:6(4Z,7Z,10Z,13Z,16Z,19Z)/20:4(8Z,11Z,14Z,17Z))	1.1732	0.00195859	1.52327
PGP(a-13:0/i-14:0)	1.75199	2.54683e-07	1.48641
Phenelzine	1.29163	0.000380024	1.40216
Phenol sulphate	1.81023	3.57905e-08	6.847
Phenylethanolaminium	1.07761	0.00561568	1.27878
Phytol	1.34091	6.44521e-05	0.743579
Phytosphingosine	1.28639	0.000154407	0.77331
Phytosphingosine-1-P	1.21335	0.000917015	1.57312
PI(16:0/18:2(9Z,12Z))	1.36557	0.000850761	0.637637
PI(18:2(9Z,12Z)/18:2(9Z,12Z))	1.12338	0.0186378	0.810238
PIP3(16:0/16:1(9Z))	1.11501	0.00545231	0.654801
Pipercide	1.0796	0.0243721	1.84648
Plastoquinone 3	1.49959	0.000300047	2.51202
Polysorbate 20	1.50863	7.74209e-07	0.801309
Pristanic acid	1.26923	0.000597844	1.08922
Propionylcarnitine	1.48223	2.89238e-06	1.62589
PS(16:0/18:0)	1.42379	0.000531225	0.294289
PS(16:0/18:1(9Z))	1.52703	0.000177548	0.166972
PS(DiMe(11,3)/DiMe(11,5))	1.00229	0.0163025	0.670759
Purine	1.00415	0.00972528	1.11306
Quinquenoside II	1.28283	0.000208094	0.826855
Retapamulin	1.00638	0.0463655	1.38381
Rishitin	1.21882	0.0066749	1.26001
Ritonavir	1.35797	0.00235246	0.765379
Rollinecin A	1.1967	0.00161911	1.79124
Rosuvastatin 5 S-lactone	1.18497	0.00531522	1.63855
Rubrofusarin 6-[glucosyl-(1->3)-glucosyl-(1->6)-glucoside]	1.5255	4.6819e-07	0.77272
Rupatadine	1.5141	0.000221848	0.395509
S-(3-Methylbutanoyl)-dihydrolipoamide-E	1.10814	0.00190419	0.21623
S-Adenosylmethioninamine	1.65353	6.1973e-06	1.91761
Secoisolariciresinol 9,9'-diglucoside	1.11931	0.00887329	1.20199
SM(d19:1/24:1(15Z))	1.15808	0.00312535	1.85423
Stearic acid	1.06514	0.0171903	0.743853
Stearidonyl carnitine	1.90269	2.26436e-12	0.238724
Stearoylethanolamide	1.16622	0.00121972	3.35544
Sufentanil	1.35743	0.00186438	0.772429
Taurocholic acid	1.46186	4.62621e-06	1.59969
Telaprevir	1.0379	0.0243463	1.28144
Temozolomide	1.05092	0.0102543	1.09929
Tetrahydrocortisone	1.03629	0.0275713	1.12095
TG(14:0/20:1(11Z)/O-18:0)	1.43739	0.000790674	1.58946
TG(14:0/22:0/24:0)	1.53783	2.52927e-07	0.708915
TG(14:1(9Z)/16:1(9Z)/O-18:0)	1.22752	0.000537992	0.695201
TG(15:0/20:0/20:3(5Z,8Z,11Z))	1.28534	0.00545862	1.34609
TG(15:0/20:1(11Z)/O-18:0)	1.39559	0.00156455	1.51508
TG(15:0/20:2n6/O-18:0)	1.53295	0.00030753	1.54605
TG(18:0/18:0/18:0)	1.42117	0.00116766	1.5631
TG(20:0/22:5(4Z,7Z,10Z,13Z,16Z)/20:0)	1.30672	0.000170194	1.54729
TG(20:0/22:6(4Z,7Z,10Z,13Z,16Z,19Z)/20:0)	1.07212	0.00536799	1.4194
TG(20:0/24:1(15Z)/20:0)	1.53418	2.35436e-07	0.38746
TG(20:1(11Z)/24:0/20:1(11Z))	1.60225	1.41666e-09	0.547519
TG(20:3(5Z,8Z,11Z)/24:0/20:3(5Z,8Z,11Z))	1.01491	0.00869725	0.71295
TG(22:0/20:3(5Z,8Z,11Z)/22:0)	1.60128	1.53964e-09	0.569087
TG(22:0/20:4(5Z,8Z,11Z,14Z)/22:0)	1.29282	0.000250179	0.779641
TG(22:0/22:5(4Z,7Z,10Z,13Z,16Z)/22:0)	1.21191	0.000901228	0.783104
TG(22:0/22:6(4Z,7Z,10Z,13Z,16Z,19Z)/22:0)	1.42382	1.76761e-05	0.716327
TG(22:1(13Z)/22:6(4Z,7Z,10Z,13Z,16Z,19Z)/22:1(13Z))	1.15359	0.00179742	0.683703
TG(22:5(4Z,7Z,10Z,13Z,16Z)/22:6(4Z,7Z,10Z,13Z,16Z,19Z)/22:5(4Z,7Z,10Z,13Z,16Z))	1.56449	5.34019e-08	0.498671
TG(22:6(4Z,7Z,10Z,13Z,16Z,19Z)/22:5(4Z,7Z,10Z,13Z,16Z)/22:6(4Z,7Z,10Z,13Z,16Z,19Z))	1.55991	6.3445e-08	0.517931
TG(22:6(4Z,7Z,10Z,13Z,16Z,19Z)/22:6(4Z,7Z,10Z,13Z,16Z,19Z)/22:6(4Z,7Z,10Z,13Z,16Z,19Z))	1.50763	8.76187e-07	0.68048
TG(8:0/8:0/a-13:0)[rac]	1.57902	7.0151e-05	0.526148
Thalicpureine	1.42922	0.000688182	0.756819
Thallium	1.01067	0.0425861	0.985184
Thiabendazole	1.34422	0.0023886	1.04602
Thiosulfate	1.27842	0.000519978	1.15619
Thyrotropin releasing hormone	1.50176	1.17311e-06	1.32649
Tioconazole	1.64873	3.0996e-05	1.02787
Trabectedin	1.29048	0.00288216	1.2029
Tridecanal	1.03125	0.00741387	0.805563
Trifluoroacetic acid	1.67437	2.3127e-05	1.0096
Trihexosylceramide (d18:1/9Z-18:1)	1.12585	0.0173321	0.553131
Tylosin	1.24763	0.000325479	1.75705
Ureidopropionic acid	1.37383	9.36359e-05	1.19144
Uric acid	1.21274	0.00511035	1.10679
Urobilinogen	1.44909	7.79621e-06	1.23508
Uzarigenin 3-[xylosyl-(1->2)-rhamnoside]	1.20894	0.00618805	1.06172
Verapamil	1.0028	0.0184074	1.15378
VPGPR Enterostatin	1.20746	0.000610691	0.208339
YGM 5A	1.47205	3.85159e-06	0.711502
Zucchini factor B	1.2272	0.00404649	1.27085
