# Supplementary material for: Serum Metabolomics Uncovers the Mechanisms of Inulin in Preventing Non-Alcoholic Fatty Liver Disease
Source: Pharmaceuticals (Basel). 2024 Jul 5;17(7):895. doi: 10.3390/ph17070895 (PMC11279973; doi:10.3390/ph17070895)
Supplement: Supplementary file 1 [file pharmaceuticals-17-00895-s001.zip › supplemental tables/Table S2.xlsx]

## Sheet: inulin vs model
metabolites name	VIP value	p value	fold change
(3,4,5,6-tetrahydroxyoxan-2-yl)methyl acetate	1.79012	0.00869111	2.3116
(3b,16a,20R)-25-Acetoxy-3,16,20,22-tetrahydroxy-5-cucurbiten-11-one 3-glucoside	1.55859	0.0148349	1.54761
(4-{2-[(1R,16Z,24E,26E,28Z)-1,18-dihydroxy-19,30-dimethoxy-15,17,21,23,29,35-hexamethyl-2,3,10,14,20-pentaoxo-11,36-dioxa-4-azatricyclo[30.3.1.0,]hexatriaconta-16,24,26,28-tetraen-12-yl]propyl}-2-hydroxycyclohexyl)oxidanesulfonic acid	1.34452	0.0284807	1.37632
(R)-3-Hydroxy-Octadecanoic acid	1.61803	0.0122414	1.22093
1-Acetyl-3,14,20-trihydroxywitha-5,24-dienolide 3-glucoside	1.4528	0.0441388	0.889678
1,1'-(1,4-Dihydro-4-nonyl-3,5-pyridinediyl)bis[1-dodecanone]	1.36681	0.0324982	1.20048
13-HODE	2.24022	5.64914e-05	1.40679
16-Hydroxy hexadecanoic acid	2.15356	0.000172083	1.25826
2-Methylbutyrylglycine	2.03515	0.000393814	0.669706
2-O-Protocatechuoylalphitolic acid	1.8004	0.00845102	1.04774
3-Hydroxycapric acid	1.77443	0.0103096	1.3494
3-Hydroxydodecanoic acid	1.87586	0.00257627	1.34965
3-Oxoadipyl-CoA	1.5436	0.0326492	0.897703
3-Oxodecanoic acid	1.5469	0.0193389	1.31225
3-Oxododecanoic acid	2.31231	7.74169e-05	1.77468
3-Oxohexadecanoic acid	1.8201	0.00647257	1.26239
3-Oxotetradecanoic acid	2.1556	0.000376449	1.57076
3,4-Dimethyl-5-pentyl-2-furanpropanoic acid	1.78694	0.00674567	1.27061
3,4,5-trihydroxy-6-(3-{3,5,7-trihydroxy-4-[3,5,7-trihydroxy-2-(3-hydroxyphenyl)-3,4-dihydro-2H-1-benzopyran-8-yl]-6-[3,4,5-trihydroxy-6-(hydroxymethyl)oxan-2-yl]-3,4-dihydro-2H-1-benzopyran-2-yl}phenoxy)oxane-2-carboxylic acid	1.35672	0.0297772	0.858771
3,4,5-trihydroxy-6-{[7,8,8,13,22-pentahydroxy-19-(hydroxymethyl)-3,6,16-trioxo-21-(3,4,5-trihydroxybenzoyloxy)-2,17,20,23-tetraoxapentacyclo[16.3.1.1,.0,.0,]tricosa-4,10,12,14-tetraen-12-yl]oxy}oxane-2-carboxylic acid	1.49491	0.0293256	0.81969
3,4,5-trihydroxy-6-{3-hydroxy-5-[(E)-2-(4-hydroxyphenyl)ethenyl]-2-[(1E)-3-methylbut-1-en-1-yl]phenoxy}oxane-2-carboxylic acid	1.87076	0.00357033	1.219
3a,7a,12a-Trihydroxy-5b-cholestan-26-al	1.63362	0.0156783	1.33701
4-Hydroxytamoxifen sulfate	2.33987	1.14773e-05	1.28064
5,6,7,8-Tetrahydromethanopterin	1.50685	0.0235896	1.40607
5b-Cyprinol sulfate	1.72904	0.00893516	0.921051
6-(3-{4-[2-(3,4-dihydroxyphenyl)-3,5,7-trihydroxy-3,4-dihydro-2H-1-benzopyran-8-yl]-3,5,7-trihydroxy-6-[3,4,5-trihydroxy-6-(hydroxymethyl)oxan-2-yl]-3,4-dihydro-2H-1-benzopyran-2-yl}phenoxy)-3,4,5-trihydroxyoxane-2-carboxylic acid	1.41616	0.02737	0.849137
6-[(2-carboxyacetyl)oxy]-3,4,5-trihydroxyoxane-2-carboxylic acid	1.4616	0.0363146	0.819427
6-O-Acetylaustroinulin	1.98074	0.000703381	0.573266
7-Hydroxyoctanoic acid	2.04291	0.00121365	1.3558
7,8-Dehydroastaxanthianthin	1.5275	0.0352564	1.07433
9'-Carboxy-gamma-tocotrienol	1.89404	0.00127551	1.1464
alpha-(Methoxyimino)-N-methyl-2-[[[1-[3-(trifluoromethyl)phenyl]ethoxy]imino]methyl]benzeneacetamide	1.3051	0.0417388	1.29143
Aquifoliunine EIII	1.39433	0.0338591	0.647947
Artonin D	1.45085	0.037058	0.860719
Asparagoside B	1.368	0.0438112	1.12299
Benzyl beta-primeveroside	1.98307	0.00214646	1.28909
Bortezomib	1.25998	0.041779	1.09556
Brassicanal C	1.31539	0.0421234	0.551249
CDP-DG(a-15:0/i-24:0)	1.67912	0.0114404	1.11649
CL(i-12:0/18:2(9Z,11Z)/18:2(9Z,11Z)/18:2(9Z,11Z))	1.54515	0.0293839	0.642985
Clusin	1.36865	0.0346287	1.12687
Cucurbitacin C	2.02851	0.000566744	0.92417
Cytidine triphosphate	1.71153	0.0114853	0.798353
Dehydroxymethylflazine	1.85082	0.00453222	0.743248
DG(O-18:0/2:0/0:0)	2.03542	0.00170919	1.49529
Diethylcarbamazine N-oxide	2.13875	0.000811419	1.78423
Dihomo-gamma-linolenic acid	1.55293	0.00870784	1.24893
Diisobutyl adipate	1.98316	0.00320322	1.22836
Dofetilide	1.52776	0.0234609	0.510214
Domperidone	1.41959	0.0408401	1.23635
Epifisetinidol-(4beta->8)-epicatechin-(6->4beta)-epifisetinidol	1.6503	0.0211893	0.887191
Erinacine D	1.61819	0.0169818	1.29445
Everolimus	1.99579	0.000792877	0.579736
Ganglioside GA2 (d18:1/18:0)	2.04025	0.00130554	1.19333
Ginkgolide C	1.3576	0.044703	0.595094
Gluten exorphin C	2.0716	0.000375287	1.34169
Glycylalanylprolylmethionylphenylalanylvalinamide	2.18455	0.000265972	0.847831
Goyasaponin I	1.47759	0.0494981	0.892961
Heteroartonin A	1.38652	0.0253588	1.21635
Hexadecanedioic acid	1.73374	0.0120889	1.40347
Hovenidulcioside B2	2.44934	1.28864e-06	1.48225
Humulinic acid A	1.70127	0.0131157	1.24934
hydroxyitraconazole	1.6581	0.0151269	0.771429
Idarubicin	1.23101	0.0442433	1.15512
Indolelactic acid	1.77388	0.00578355	1.2314
Iohexol	1.5914	0.0218905	0.638894
Isotetrandrine	1.43988	0.0403458	0.852283
Janthitrem B	2.25938	0.000227251	0.893028
Jurubine	1.45416	0.0227057	1.13325
Ketorolac	1.82343	0.00260328	0.637341
Kudzusaponin SA4	1.38548	0.0226915	1.36658
L-Menthyl acetoacetate	2.09429	0.000403548	1.71904
L-Tryptophan	1.32572	0.0311067	1.23323
LysoPC(0:0/16:0)	1.49663	0.0339005	1.39126
LysoPE(0:0/18:1(11Z))	1.60968	0.0160619	1.23409
LysoPE(0:0/18:2(9Z,12Z))	1.68011	0.0126048	1.28349
LysoPE(0:0/20:0)	1.9677	0.00237987	1.09648
LysoPE(0:0/20:1(11Z))	2.12407	0.000432246	0.897372
LysoPE(0:0/20:2(11Z,14Z))	1.34948	0.0371355	1.11489
LysoPI(0:0/18:0)	2.03846	0.00137538	0.835758
Malvidin 3-(6-coumaroylglucoside) 5-glucoside	1.62269	0.0078372	0.616743
Mammeigin	1.29518	0.0485062	1.13242
Methyl 3-hydroxybutyrate	1.75788	0.0061766	1.31423
Methyl-[10]-shogaol	1.44757	0.029149	0.680124
MG(0:0/18:3(6Z,9Z,12Z)/0:0)	1.48424	0.0229615	1.30491
Mulberrofuran T	1.99505	0.00220978	0.69975
N-[(3a,5b,7a,12a)-3,12-dihydroxy-24-oxo-7-(sulfooxy)cholan-24-yl]-Glycine	1.59311	0.0203621	1.54429
N-acetyltryptophan	1.4464	0.043657	1.16787
Naringenin 5-sulfate	1.63761	0.00819759	1.33607
Neuromedin N	1.55638	0.0276457	0.865229
Notoginsenoside I	1.52083	0.0178817	0.559331
Oleic acid	1.7409	0.015407	0.917019
p-Cresol glucuronide	2.74096	2.2219e-12	22.3519
p-Cresol sulfate	2.75716	6.94069e-13	16.7932
Pantothenic acid	1.48508	0.0163498	0.808899
PE(20:2(11Z,14Z)/P-18:1(11Z))	2.06389	0.000489937	0.689313
PE(DiMe(11,3)/MonoMe(13,5))	1.43145	0.0322374	0.675716
Pentasine	1.92336	0.00236571	0.823299
Perphenazine	2.04452	0.00184171	1.29466
Phenol sulphate	2.31721	1.45083e-05	0.113562
Phenylacetylglycine	2.19805	0.000269667	3.4235
Physagulin G	1.26183	0.0353008	1.11133
PI(16:0/18:2(9Z,12Z))	1.81279	0.0065018	0.686553
PI(18:1(9Z)/20:4(5Z,8Z,11Z,14Z))	1.61154	0.0117705	0.68955
PI(18:2(9Z,12Z)/18:2(9Z,12Z))	1.92334	0.00171211	0.811281
Pipercyclobutanamide B	1.50899	0.0133766	0.906682
PS(16:0/18:0)	1.75869	0.0139839	1.34222
PS(16:0/18:1(9Z))	1.67246	0.0108612	2.38293
PS(20:3(5Z,8Z,11Z)/22:5(4Z,7Z,10Z,13Z,16Z))	2.41938	1.15176e-05	0.550418
PS(22:2(13Z,16Z)/22:6(4Z,7Z,10Z,13Z,16Z,19Z))	1.53222	0.0197169	0.762507
TG(14:0/20:1(11Z)/O-18:0)	1.5649	0.0230153	0.64254
TG(15:0/14:1(9Z)/22:6(4Z,7Z,10Z,13Z,16Z,19Z))	1.69108	0.00988273	2.78784
TG(15:0/20:0/20:3(5Z,8Z,11Z))	1.60547	0.020033	0.663154
TG(15:0/20:0/22:6(4Z,7Z,10Z,13Z,16Z,19Z))	1.59702	0.0159854	0.644436
TG(15:0/20:1(11Z)/O-18:0)	1.52786	0.0289773	0.65431
TG(15:0/20:2n6/O-18:0)	1.5154	0.0321302	0.677994
TG(18:0/18:0/18:0)	1.61866	0.0192496	0.623344
TG(19:0/21:0/a-25:0)	1.59026	0.0104449	0.611304
trans-2-Hexenoyl-CoA	1.48194	0.0259037	0.574736
(25S)-26-Hydroxy-24-methylenecycloartan-3-one	1.54792	0.010145	0.915848
(2S,3R)-3-Hydroxy-2-methylbutanoic acid	1.36582	0.0378693	1.05744
(aminomethyl)carbamic acid	1.65228	0.0053622	1.00906
1-(8Z,11Z,14Z-eicosatrienoyl)-glycero-3-phosphate	2.26515	3.37822e-06	0.842335
1-heneicosanoyl-glycero-3-phosphate	2.11728	4.47332e-05	1.00439
1-Piperideine-2-carboxylic acid	1.39646	0.0299118	1.02046
1-Stearoylglycerophosphocholine	1.38448	0.0212281	1.47062
1,2-Diacylglycerol-LD-SM-pool	1.34477	0.0270968	1.48925
2-Decaprenyl-6-methoxyphenol	1.22643	0.0407663	0.773156
3-Bromosulfolane	1.33352	0.0254696	1.10461
3-Hydroxy-10'-apo-b,y-carotenal	1.301	0.0386685	1.02752
3-hydroxyicosanoic Acid	1.62397	0.00591467	1.68577
3-Methylcytidine	1.47191	0.0142831	1.3827
3-Sulfodeoxycholic acid	1.37945	0.0274821	0.916155
3,7R,11R,15-tetramethyl-hexadecanoic acid	1.39429	0.0222611	1.45238
3alpha-Acetomethoxy-11alpha-oxo-12-ursen-24-oic acid	2.00173	0.000145431	1.56262
4-methoxybenzene-1,3-diol	1.76233	0.00220255	1.06138
5alpha-Androstan-3alpha,17beta-diol disulfate	1.2791	0.0376698	0.985326
7-hydroxymethotrexate	2.123	4.10908e-05	1.83619
9-Oxo-nonanoic acid	1.4632	0.0159835	0.70162
Acidissiminol	1.52884	0.00963724	0.928703
Adenosine monophosphate	1.63964	0.00541465	1.57825
Annuionone B	1.33343	0.0294482	1.12163
Artemoin A	1.20287	0.0400893	0.978078
Assamsaponin F	1.34996	0.0230967	0.769104
beta-L-IdoA-(1arrow4)-alpha-D-GlcNAc3S-(1arrow4)-beta-D-GlcA(1arrow3)-beta-D-Gal(1arrow3)-beta-D-Gal(1arrow4)-D-Xyl	1.35457	0.0223736	0.779457
CDP-DG(a-13:0/18:2(9Z,11Z))	1.41272	0.0202297	1.71813
CerP(d18:1/12:0)	1.22054	0.0404069	1.3091
Chenodeoxycholic acid sulfate	2.31494	9.07183e-07	0.763778
Cyanidin 3-(3-glucosyl-6-malonylglucoside) 4'-glucoside	1.29111	0.0303692	0.779624
Cyclolinopeptide A	1.55144	0.0112858	1.44413
Dehydrocarpaine II	2.01358	0.000220295	1.71788
DG(16:1(9Z)/22:2(13Z,16Z)/0:0)	1.29593	0.0336192	0.912449
Digeranyl	1.79775	0.00240299	0.962111
Docosa-4,7,10,13,16-pentaenoyl carnitine	2.02798	0.00018741	1.73291
Endoxifen O-glucuronide	1.90598	0.000600636	3.73571
Famotidine	1.76163	0.00199981	1.44143
Fe2+	1.36816	0.023859	1.32309
Flupenthixol	1.27169	0.0364197	0.97382
Ganoderiol I	1.55074	0.00853838	1.4832
Guanidinosuccinic acid	1.49352	0.00976372	0.984927
Guavin A	1.31034	0.0420017	1.41301
Hericene A	1.28738	0.0477578	1.07768
Hypothiocyanite	1.21407	0.0474324	1.28002
ID11614	1.3208	0.0213141	0.946231
Isoflurophate	1.29277	0.0435237	1.37153
L-2-Amino-4-methylenepentanedioic acid	1.23063	0.0449419	0.940589
L-Carnitine	2.03532	0.000123297	0.921087
LysoPC(18:0/0:0)	1.57409	0.00741473	1.47847
LysoPC(18:1(9Z)/0:0)	1.87993	0.000562586	0.967473
LysoPC(18:4(6Z,9Z,12Z,15Z)/0:0)	1.88053	0.000704012	0.889844
LysoPE(0:0/16:1(9Z))	2.23792	8.91001e-06	0.867542
LysoPE(0:0/22:0)	1.91316	0.000666304	1.58534
Majoroside F2	2.3003	1.05034e-06	0.562492
Mechlorethamine	1.40673	0.0293014	1.03869
Methionine sulfoximine	1.30575	0.0318287	1.32586
Nb-Palmitoyltryptamine	2.33198	4.65639e-07	0.972398
Nitrofen	1.51638	0.0133105	1.02415
PC(20:3(5Z,8Z,11Z)/22:6(4Z,7Z,10Z,13Z,16Z,19Z))	1.38308	0.0233844	0.857909
PC(O-18:0/24:0)	1.27642	0.0338025	0.770699
PE-NMe(22:6(4Z,7Z,10Z,13Z,16Z,19Z)/22:6(4Z,7Z,10Z,13Z,16Z,19Z))	1.24354	0.0468249	1.06474
PE-NMe2(20:4(5Z,8Z,11Z,14Z)/22:6(4Z,7Z,10Z,13Z,16Z,19Z))	1.63271	0.00811996	1.05711
Phytosphingosine	1.52043	0.0139374	1.0698
PI(18:0/22:4(10Z,13Z,16Z,19Z))	1.35146	0.0214161	0.769269
Polysorbate 20	1.92423	0.000257055	0.953417
Pristanic acid	1.28986	0.0373479	1.45574
PS(15:0/22:1(13Z))	1.47188	0.0158717	0.828548
PS(DiMe(11,3)/DiMe(11,5))	1.21022	0.0448629	0.798783
Rollinecin A	2.1159	2.9589e-05	0.788443
Succinyladenosine	1.60488	0.00725001	1.76694
Sumatriptan	1.79686	0.00184314	0.700914
TG(14:1(9Z)/16:1(9Z)/O-18:0)	2.40679	3.51778e-08	0.734594
TG(20:0/22:2(13Z,16Z)/20:0)	1.33995	0.0360206	1.46725
TG(20:0/24:1(15Z)/20:0)	1.96343	0.000416862	1.59113
TG(20:1(11Z)/24:0/20:1(11Z))	1.97828	0.000301343	1.63304
TG(20:5(5Z,8Z,11Z,14Z,17Z)/22:6(4Z,7Z,10Z,13Z,16Z,19Z)/20:5(5Z,8Z,11Z,14Z,17Z))	1.43562	0.0185418	1.52581
TG(22:0/20:3(5Z,8Z,11Z)/22:0)	1.94263	0.000462548	1.57103
TG(22:0/22:5(4Z,7Z,10Z,13Z,16Z)/22:0)	1.67138	0.0043009	1.47093
TG(22:0/22:6(4Z,7Z,10Z,13Z,16Z,19Z)/22:0)	1.81676	0.00127983	1.59596
TG(22:1(13Z)/22:6(4Z,7Z,10Z,13Z,16Z,19Z)/22:1(13Z))	1.38015	0.0185951	0.841021
TG(22:5(4Z,7Z,10Z,13Z,16Z)/22:6(4Z,7Z,10Z,13Z,16Z,19Z)/22:5(4Z,7Z,10Z,13Z,16Z))	2.08341	7.57535e-05	1.89969
TG(22:6(4Z,7Z,10Z,13Z,16Z,19Z)/22:5(4Z,7Z,10Z,13Z,16Z)/22:6(4Z,7Z,10Z,13Z,16Z,19Z))	2.03898	0.000142736	1.81139
Tragopogonsaponin K	1.22381	0.0418088	0.794893
trans-2-Tetradecenoylcarnitine	1.44074	0.0177649	1.67856
Tridemorph	1.62952	0.00928109	1.04702
Tryptophanol	1.52541	0.0137246	1.3414
VPGPR Enterostatin	1.22043	0.0473016	0.849381
YGM 5A	1.30434	0.0366512	1.41513
