# Supplementary material for: Serum Metabolomics Uncovers the Mechanisms of Inulin in Preventing Non-Alcoholic Fatty Liver Disease
Source: Pharmaceuticals (Basel). 2024 Jul 5;17(7):895. doi: 10.3390/ph17070895 (PMC11279973; doi:10.3390/ph17070895)
Supplement: Supplementary file 1 [file pharmaceuticals-17-00895-s001.zip › supplemental tables/Table S3.xlsx]

## Sheet: 115 overlapped metabolites
metabolites name	Model vs Control VIP value	Model vs Control pvalue	Model vs Control fold change	Inulin vs Model VIP value	Inulin vs Model fold change	Inulin vs Model pvalue
(3b,16a,20R)-25-Acetoxy-3,16,20,22-tetrahydroxy-5-cucurbiten-11-one 3-glucoside	1.132	0.0124463	1.60187	1.55859	0.0148349	0.646159
1-(8Z,11Z,14Z-eicosatrienoyl)-glycero-3-phosphate	1.44161	1.39812e-05	1.77324	2.26515	3.37822e-06	1.18718
1,1'-(1,4-Dihydro-4-nonyl-3,5-pyridinediyl)bis[1-dodecanone]	1.31441	0.00417262	0.963483	1.36681	0.0324982	0.833
1,2-Diacylglycerol-LD-SM-pool	1.50355	9.2555e-07	0.679231	1.34477	0.0270968	0.67148
13-HODE	1.23394	0.00553293	1.27497	2.24022	5.64914e-05	0.710836
1-Acetyl-3,14,20-trihydroxywitha-5,24-dienolide 3-glucoside	1.14644	0.0199919	0.952114	1.4528	0.0441388	1.124
1-Piperideine-2-carboxylic acid	1.54877	8.61852e-08	0.612563	1.39646	0.0299118	0.979955
1-Stearoylglycerophosphocholine	1.1679	0.00220364	1.24791	1.38448	0.0212281	0.679985
2-Methylbutyrylglycine	1.1135	0.0107223	0.739236	2.03515	0.000393814	1.49319
2-O-Protocatechuoylalphitolic acid	1.34374	0.00188586	1.18877	1.8004	0.00845102	0.954436
3,4,5-trihydroxy-6-{[7,8,8,13,22-pentahydroxy-19-(hydroxymethyl)-3,6,16-trioxo-21-(3,4,5-trihydroxybenzoyloxy)-2,17,20,23-tetraoxapentacyclo[16.3.1.1,.0,.0,]tricosa-4,10,12,14-tetraen-12-yl]oxy}oxane-2-carboxylic acid	1.10556	0.0223685	0.852723	1.49491	0.0293256	1.21997
3,7R,11R,15-tetramethyl-hexadecanoic acid	1.53293	4.68666e-07	0.876005	1.39429	0.0222611	0.688525
3a,7a,12a-Trihydroxy-5b-cholestan-26-al	1.89146	9.76215e-11	8.41625	1.63362	0.0156783	0.747936
3alpha-Acetomethoxy-11alpha-oxo-12-ursen-24-oic acid	1.34788	0.000103122	1.28485	2.00173	0.000145431	0.639952
3-Hydroxycapric acid	1.57581	7.8822e-05	2.06511	1.77443	0.0103096	0.74107
3-Hydroxydodecanoic acid	1.45501	0.000481158	2.18692	1.87586	0.00257627	0.74093
3-hydroxyicosanoic Acid	1.39749	2.51716e-05	0.780654	1.62397	0.00591467	0.593199
3-Methylcytidine	1.30451	0.000103706	1.34904	1.47191	0.0142831	0.723222
3-Oxoadipyl-CoA	1.12667	0.0166228	0.955162	1.5436	0.0326492	1.11395
3-Oxododecanoic acid	1.03667	0.0251573	1.64968	2.31231	7.74169e-05	0.563482
3-Oxohexadecanoic acid	1.30187	0.00244016	1.68171	1.8201	0.00647257	0.792147
3-Oxotetradecanoic acid	1.35066	0.00178851	2.3142	2.1556	0.000376449	0.636635
3-Sulfodeoxycholic acid	1.04948	0.00599289	0.597101	1.37945	0.0274821	1.09152
4-Hydroxytamoxifen sulfate	1.70678	5.14299e-06	0.749187	2.33987	1.14773e-05	0.780862
6-[(2-carboxyacetyl)oxy]-3,4,5-trihydroxyoxane-2-carboxylic acid	1.27659	0.00279816	0.822895	1.4616	0.0363146	1.22037
6-O-Acetylaustroinulin	1.73443	8.93372e-07	12.9336	1.98074	0.000703381	1.74439
7,8-Dehydroastaxanthianthin	1.77609	1.42179e-07	1.3583	1.5275	0.0352564	0.93081
7-hydroxymethotrexate	1.54485	5.66618e-08	0.415693	2.123	4.10908e-05	0.544606
7-Hydroxyoctanoic acid	1.48058	0.000332976	1.83442	2.04291	0.00121365	0.737571
9'-Carboxy-gamma-tocotrienol	1.24206	0.0051496	1.206	1.89404	0.00127551	0.872298
Adenosine monophosphate	1.08105	0.00329222	1.16858	1.63964	0.00541465	0.633612
alpha-(Methoxyimino)-N-methyl-2-[[[1-[3-(trifluoromethyl)phenyl]ethoxy]imino]methyl]benzeneacetamide	1.86965	2.71363e-09	0.308809	1.3051	0.0417388	0.774338
Asparagoside B	1.35969	0.00107619	0.876364	1.368	0.0438112	0.890481
Assamsaponin F	1.03265	0.0101799	1.55634	1.34996	0.0230967	1.30021
Benzyl beta-primeveroside	1.66848	4.79139e-06	0.583023	1.98307	0.00214646	0.775741
beta-L-IdoA-(1arrow4)-alpha-D-GlcNAc3S-(1arrow4)-beta-D-GlcA(1arrow3)-beta-D-Gal(1arrow3)-beta-D-Gal(1arrow4)-D-Xyl	1.19188	0.00155067	1.60805	1.35457	0.0223736	1.28294
CDP-DG(a-15:0/i-24:0)	1.51621	0.000184182	0.876734	1.67912	0.0114404	0.895667
Chenodeoxycholic acid sulfate	1.30493	0.000289041	1.44162	2.31494	9.07183e-07	1.30928
Clusin	1.78707	6.95729e-08	1.69884	1.36865	0.0346287	0.887414
Cucurbitacin C	1.20521	0.00465678	1.0219	2.02851	0.000566744	1.08205
Cyclolinopeptide A	1.14707	0.00129147	1.25651	1.55144	0.0112858	0.692457
Cytidine triphosphate	1.22198	0.00679143	0.802266	1.71153	0.0114853	1.25258
DG(O-18:0/2:0/0:0)	1.86728	2.45898e-10	16.8531	2.03542	0.00170919	0.668767
Diethylcarbamazine N-oxide	1.18549	0.00897255	1.75636	2.13875	0.000811419	0.560465
Digeranyl	1.41307	8.76863e-06	1.48816	1.79775	0.00240299	1.03938
Dihomo-gamma-linolenic acid	1.46093	0.000408214	1.42296	1.55293	0.00870784	0.800683
Diisobutyl adipate	1.93418	1.39417e-13	4.36963	1.98316	0.00320322	0.814093
Domperidone	1.7621	4.11312e-07	0.53268	1.41959	0.0408401	0.80883
Endoxifen O-glucuronide	1.41082	1.21188e-05	0.664442	1.90598	0.000600636	0.267687
Famotidine	1.37036	4.70998e-05	1.39487	1.76163	0.00199981	0.693757
Fe2+	1.08658	0.00479186	0.84765	1.36816	0.023859	0.755809
Ganglioside GA2 (d18:1/18:0)	1.68251	8.80481e-06	1.83163	2.04025	0.00130554	0.837992
Ganoderiol I	1.3693	4.98057e-05	1.31345	1.55074	0.00853838	0.674219
Gluten exorphin C	1.20733	0.0102377	0.767651	2.0716	0.000375287	0.745329
Glycylalanylprolylmethionylphenylalanylvalinamide	1.38607	0.000937001	1.24075	2.18455	0.000265972	1.17948
Guavin A	1.19799	0.00117686	1.30375	1.31034	0.0420017	0.707707
Hericene A	1.41552	2.41724e-05	0.785128	1.28738	0.0477578	0.927921
Hexadecanedioic acid	1.66947	7.17364e-06	2.55556	1.73374	0.0120889	0.712517
Hovenidulcioside B2	1.36584	0.001189	0.664922	2.44934	1.28864e-06	0.67465
Humulinic acid A	1.92524	2.01436e-15	6.48981	1.70127	0.0131157	0.800425
hydroxyitraconazole	1.32924	0.00158381	1.67915	1.6581	0.0151269	1.2963
Hypothiocyanite	1.18551	0.00157265	0.872261	1.21407	0.0474324	0.781239
ID11614	1.42621	1.1478e-05	1.70786	1.3208	0.0213141	1.05682
Idarubicin	1.54703	0.000110429	1.46835	1.23101	0.0442433	0.865714
Iohexol	1.43137	0.00109775	0.6585	1.5914	0.0218905	1.5652
Janthitrem B	1.55167	9.55172e-05	1.23776	2.25938	0.000227251	1.11979
Jurubine	1.25074	0.00537304	0.884466	1.45416	0.0227057	0.882418
Kudzusaponin SA4	1.08374	0.0166488	1.40098	1.38548	0.0226915	0.731755
L-Carnitine	1.59164	2.83444e-08	0.559285	2.03532	0.000123297	1.08567
L-Menthyl acetoacetate	1.35766	0.00151684	1.94679	2.09429	0.000403548	0.581721
L-Tryptophan	1.24277	0.00673774	0.769482	1.32572	0.0311067	0.810879
LysoPC(18:0/0:0)	1.40793	1.83758e-05	1.3413	1.57409	0.00741473	0.676376
LysoPC(18:1(9Z)/0:0)	1.47793	1.90824e-06	1.21867	1.87993	0.000562586	1.03362
LysoPE(0:0/16:1(9Z))	1.41518	2.51848e-05	1.58035	2.23792	8.91001e-06	1.15268
LysoPE(0:0/18:1(11Z))	1.67803	5.65272e-06	1.83426	1.60968	0.0160619	0.810314
LysoPE(0:0/20:0)	1.72881	2.22529e-06	1.39428	1.9677	0.00237987	0.912008
LysoPE(0:0/20:1(11Z))	1.70186	5.05563e-06	1.31062	2.12407	0.000432246	1.11437
LysoPE(0:0/20:2(11Z,14Z))	1.12809	0.0142847	0.957704	1.34948	0.0371355	0.896953
Mammeigin	1.50552	0.000159505	1.42588	1.29518	0.0485062	0.883067
Methionine sulfoximine	1.15551	0.00275524	0.914697	1.30575	0.0318287	0.754227
MG(0:0/18:3(6Z,9Z,12Z)/0:0)	1.30216	0.0026756	0.769849	1.48424	0.0229615	0.766336
Nb-Palmitoyltryptamine	1.13333	0.00141321	1.2594	2.33198	4.65639e-07	1.02839
Notoginsenoside I	1.50146	0.000127117	0.482842	1.52083	0.0178817	1.78785
Oleic acid	1.57919	6.31104e-05	1.40002	1.7409	0.015407	1.09049
Pantothenic acid	1.43444	0.00073428	1.66276	1.48508	0.0163498	1.23625
p-Cresol glucuronide	1.11692	0.0175894	0.653523	2.74096	2.2219e-12	0.0447389
p-Cresol sulfate	1.44971	0.000569879	0.598303	2.75716	6.94069e-13	0.0595479
PE-NMe2(20:4(5Z,8Z,11Z,14Z)/22:6(4Z,7Z,10Z,13Z,16Z,19Z))	1.28494	0.000327284	0.613728	1.63271	0.00811996	0.945977
Perphenazine	1.78059	1.25146e-07	0.536087	2.04452	0.00184171	0.772405
Phenol sulphate	1.81023	3.57905e-08	0.146049	2.31721	1.45083e-05	8.80577
Phytosphingosine	1.28639	0.000154407	1.29314	1.52043	0.0139374	0.934751
PI(16:0/18:2(9Z,12Z))	1.36557	0.000850761	1.56829	1.81279	0.0065018	1.45655
PI(18:2(9Z,12Z)/18:2(9Z,12Z))	1.12338	0.0186378	1.23421	1.92334	0.00171211	1.23262
Polysorbate 20	1.50863	7.74209e-07	1.24796	1.92423	0.000257055	1.04886
Pristanic acid	1.26923	0.000597844	0.918092	1.28986	0.0373479	0.686937
PS(16:0/18:0)	1.42379	0.000531225	3.39802	1.75869	0.0139839	0.745036
PS(16:0/18:1(9Z))	1.52703	0.000177548	5.98904	1.67246	0.0108612	0.419652
PS(DiMe(11,3)/DiMe(11,5))	1.00229	0.0163025	1.49085	1.21022	0.0448629	1.2519
Rollinecin A	1.1967	0.00161911	0.558272	2.1159	2.9589e-05	1.26832
TG(14:0/20:1(11Z)/O-18:0)	1.43739	0.000790674	0.629145	1.5649	0.0230153	1.55632
TG(14:1(9Z)/16:1(9Z)/O-18:0)	1.22752	0.000537992	1.43843	2.40679	3.51778e-08	1.3613
TG(15:0/20:0/20:3(5Z,8Z,11Z))	1.28534	0.00545862	0.742891	1.60547	0.020033	1.50795
TG(15:0/20:1(11Z)/O-18:0)	1.39559	0.00156455	0.660032	1.52786	0.0289773	1.52833
TG(15:0/20:2n6/O-18:0)	1.53295	0.00030753	0.646811	1.5154	0.0321302	1.47494
TG(18:0/18:0/18:0)	1.42117	0.00116766	0.639753	1.61866	0.0192496	1.60425
TG(20:0/24:1(15Z)/20:0)	1.53418	2.35436e-07	2.58091	1.96343	0.000416862	0.628486
TG(20:1(11Z)/24:0/20:1(11Z))	1.60225	1.41666e-09	1.82642	1.97828	0.000301343	0.612356
TG(22:0/20:3(5Z,8Z,11Z)/22:0)	1.60128	1.53964e-09	1.7572	1.94263	0.000462548	0.636525
TG(22:0/22:5(4Z,7Z,10Z,13Z,16Z)/22:0)	1.21191	0.000901228	1.27697	1.67138	0.0043009	0.679842
TG(22:0/22:6(4Z,7Z,10Z,13Z,16Z,19Z)/22:0)	1.42382	1.76761e-05	1.39601	1.81676	0.00127983	0.626581
TG(22:1(13Z)/22:6(4Z,7Z,10Z,13Z,16Z,19Z)/22:1(13Z))	1.15359	0.00179742	1.46262	1.38015	0.0185951	1.18903
TG(22:5(4Z,7Z,10Z,13Z,16Z)/22:6(4Z,7Z,10Z,13Z,16Z,19Z)/22:5(4Z,7Z,10Z,13Z,16Z))	1.56449	5.34019e-08	2.00533	2.08341	7.57535e-05	0.526401
TG(22:6(4Z,7Z,10Z,13Z,16Z,19Z)/22:5(4Z,7Z,10Z,13Z,16Z)/22:6(4Z,7Z,10Z,13Z,16Z,19Z))	1.55991	6.3445e-08	1.93076	2.03898	0.000142736	0.552062
VPGPR Enterostatin	1.20746	0.000610691	4.79988	1.22043	0.0473016	1.17733
YGM 5A	1.47205	3.85159e-06	1.40548	1.30434	0.0366512	0.706647
