# Supplementary material for: Serum Metabolomics Uncovers the Mechanisms of Inulin in Preventing Non-Alcoholic Fatty Liver Disease
Source: Pharmaceuticals (Basel). 2024 Jul 5;17(7):895. doi: 10.3390/ph17070895 (PMC11279973; doi:10.3390/ph17070895)
Supplement: Supplementary file 1 [file pharmaceuticals-17-00895-s001.zip › supplemental tables/Table S4.xlsx]

## Sheet: enriched pathways
pathway name	total	expected	hits	Raw p
Fatty Acid Biosynthesis	35	0.349	3	0.00396
Pantothenate and CoA Biosynthesis	21	0.21	2	0.017
Mitochondrial Beta-Oxidation of Short Chain Saturated Fatty Acids	27	0.269	2	0.0276
Mitochondrial Beta-Oxidation of Long Chain Saturated Fatty Acids	28	0.279	2	0.0295
Fatty acid Metabolism	43	0.429	2	0.0651
Thiamine Metabolism	9	0.0898	1	0.0866
Phenylacetate Metabolism	9	0.0898	1	0.0866
Cardiolipin Biosynthesis	11	0.11	1	0.105
Phosphatidylethanolamine Biosynthesis	12	0.12	1	0.114
Phosphatidylcholine Biosynthesis	14	0.14	1	0.132
Alpha Linolenic Acid and Linoleic Acid Metabolism	17	0.17	1	0.158
Beta Oxidation of Very Long Chain Fatty Acids	17	0.17	1	0.158
Alanine Metabolism	17	0.17	1	0.158
Butyrate Metabolism	19	0.19	1	0.175
Ethanol Degradation	19	0.19	1	0.175
Riboflavin Metabolism	20	0.2	1	0.183
Sulfate/Sulfite Metabolism	22	0.22	1	0.2
Carnitine Synthesis	22	0.22	1	0.2
Cysteine Metabolism	26	0.259	1	0.232
Oxidation of Branched Chain Fatty Acids	26	0.259	1	0.232
Phenylalanine and Tyrosine Metabolism	27	0.269	1	0.24
Selenoamino Acid Metabolism	27	0.269	1	0.24
Mitochondrial Beta-Oxidation of Medium Chain Saturated Fatty Acids	27	0.269	1	0.24
Urea Cycle	28	0.279	1	0.248
Pentose Phosphate Pathway	29	0.289	1	0.255
Lysine Degradation	30	0.299	1	0.263
Ammonia Recycling	31	0.309	1	0.271
Amino Sugar Metabolism	33	0.329	1	0.286
Nicotinate and Nicotinamide Metabolism	35	0.349	1	0.3
Aspartate Metabolism	35	0.349	1	0.3
Propanoate Metabolism	42	0.419	1	0.35
Methionine Metabolism	42	0.419	1	0.35
Histidine Metabolism	42	0.419	1	0.35
Pyruvate Metabolism	47	0.469	1	0.383
Glutamate Metabolism	48	0.479	1	0.389
Arginine and Proline Metabolism	52	0.519	1	0.415
Pyrimidine Metabolism	57	0.569	1	0.445
Glycine and Serine Metabolism	59	0.589	1	0.456
Bile Acid Biosynthesis	65	0.649	1	0.49
Purine Metabolism	73	0.729	1	0.532
